# Supplementary material for: Investigation of the Putative Relationship Between Copper Transport and the Anticancer Activity of Cisplatin in Ductal Pancreatic Adenocarcinoma
Source: Cells. 2025 Sep 24;14(19):1489. doi: 10.3390/cells14191489 (PMC12523427; doi:10.3390/cells14191489)
Supplement: Supplementary file 1 [file cells-14-01489-s001.zip]

Archive with 1 entries (1 files):
- cells-3709516-supplementary.pdf
